# Supplementary material for: Identification of the Antagonistic Fungus Diaporthe phoenicicola Against Rhododendron Brown Spot Disease and Its Disease Control and Plant Growth-Promoting Efficacy
Source: J Fungi (Basel). 2025 Oct 10;11(10):728. doi: 10.3390/jof11100728 (PMC12565191; doi:10.3390/jof11100728)
Supplement: Supplementary file 1 [file jof-11-00728-s001.zip]

Archive with 1 entries (1 files):
- jof-3855966-supplementary.pdf
